# Supplementary material for: Mites Living in the Nests of the White Stork and Black Stork in Microhabitats of the Forest Environment and Agrocenoses
Source: Animals (Basel). 2023 Oct 12;13(20):3189. doi: 10.3390/ani13203189 (PMC10603721; doi:10.3390/ani13203189)
Supplement: Supplementary file 1 [file animals-13-03189-s001.zip]

Archive with 1 entries (1 files):
- animals-2621181-supplementary.pdf
